# Supplementary material for: Factor Analysis of the Brazilian Questionnaire on Adherence to Ketogenic Dietary Therapy: Keto-Check
Source: Nutrients. 2023 Aug 22;15(17):3673. doi: 10.3390/nu15173673 (PMC10489998; doi:10.3390/nu15173673)
Supplement: Supplementary file 1 [file nutrients-15-03673-s001.zip]

Archive with 1 entries (1 files):
- nutrients-2569630-supplementary.pdf
